# Supplementary material for: Non-malignant respiratory epithelial cells preferentially proliferate from resected non-small cell lung cancer specimens cultured under conditionally reprogrammed conditions
Source: Oncotarget. 2016 Dec 29;8(7):11114–26. doi: 10.18632/oncotarget.14366 (PMC5355251; doi:10.18632/oncotarget.14366)
Supplement: Supplementary file 2 [file oncotarget-08-11114-s002.xlsx]

## Sheet: Sheet1
Table S1. Detailed patient information
CRC Tumor	Age at Diagnosis	Gender	Tissue Type	Stage	Procedures	% tumor cells in the specimen	culturing days in vitro	Source of the specimen	Mutatiosn found at diagnosis (frequency)	Mutation found in CRC cultured tumor specimens by target sequencing	Exom seq performed?	Oncogenic SNV found in original tumor by Exom sequencing (frequency)	Oncogenic SNV found in CRC cultured tumor by Exom sequencing (frequency)	Microarray analysis results	CNV for CRC cultured tumor specimens
HCC4068	75	M	SCC	IIA	Surgical Resection	10	21	UTSW	N/A	N/A	No	N/A	N/A	Normal	N/A
HCC4076	76	F	Ad	IA	Surgical Resection	10	25	UTSW	KRAS (28%)	NP	Normal cell/CRC cultured tumor specimen	N/A	NP	N/A	N/A
HCC4079	73	F	Ad	IB	Surgical Resection	20	33	UTSW	EGFR (42%)	NP	Normal cell/CRC cultured tumor specimen	N/A	NP	Normal	N/A
HCC4080	79	F	Ad	IIB	Surgical Resection	90	24	UTSW	N/A	N/A	Normal cell/CRC cultured tumor specimen	N/A	NP	Normal	N/A
HCC4081	72	M	Neuroendocrine	IIB	Surgical Resection	95	30	UTSW	N/A	N/A	No	N/A	N/A	N/A	N/A
HCC4082	73	F	Ad	IB	Surgical Resection	35	21	UTSW	KRAS (27%)	NP	Normal cell/CRC cultured tumor specimen	N/A	NP	Normal	N/A
HCC4083	65	M	SCC	IIB	Surgical Resection	75	14	UTSW	N/A	N/A	Normal cell/CRC cultured tumor specimen	N/A	NP	Normal	N/A
HCC4084	48	F	SCC/Carcinoid	IIA	Surgical Resection	0	22	UTSW	N/A	N/A	Normal cell/CRC cultured tumor specimen	N/A	NP	Normal	N/A
HCC4085	72	F	Ad	IIB	Surgical Resection	65	22	UTSW	EGFR#1 (40%)/EGFR#2 (50%)	NP	Normal cell/CRC cultured tumor specimen	N/A	NP	Normal	N/A
HCC4086	65	M	Ad	IB	Surgical Resection	70	32	UTSW	EGFR (32%)	NP	Normal cell/CRC cultured tumor specimen	N/A	NP	Normal	N/A
HCC4087	82	F	Ad/SCC	IIB	Surgical Resection	25	29	UTSW	KRAS (31%)	0.13	Normal cell/CRC cultured tumor specimen/tumor cell line	KRAS (72%), TP53 (91%)a	KRAS (15%)	Normal	N/A
HCC4088	86	F	Ad	IB	Surgical Resection	75	24	UTSW	N/A	N/A	Normal cell/CRC cultured tumor specimen	N/A	NP	Normal	N/A
HCC4090	77	F	SCC	IIIA	Surgical Resection	35	37	UTSW	N/A	N/A	No	N/A	N/A	N/A	N/A
HCC4108	44	F	Ad	IIA	Surgical Resection	60	38	UTSW	N/A	N/A	No	N/A	N/A	N/A	N/A
HCC4114	82	M	SCC	IIA	Surgical Resection	25	12	UTSW	N/A	N/A	No	N/A	N/A	Normal	N/A
HCC4115	74	F	Ad	IIA	Surgical Resection	35	26	UTSW	N/A	N/A	No	N/A	N/A	Normal	N/A
HCC4117	67	F	Ad	IA	Surgical Resection	60	22	UTSW	EGFR (50%)	NP	No	N/A	N/A	Normal	N/A
HCC4118	43	M	Ad	IA	Surgical Resection	75	22	UTSW	N/A	N/A	No	N/A	N/A	N/A	N/A
HCC4119	69	F	Ad	IB	Surgical Resection	45	16	UTSW	EGFR(15%)	NP	No	N/A	N/A	N/A	N/A
HCC4120	47	M	Carcinoid	IA	Surgical Resection	85	36	UTSW	N/A	N/A	No	N/A	N/A	Normal	N/A
MCC-L005T	81	M	SCC, NOS	IA	Surgical Resection	50	30	Moffitt	N/A	N/A	No	N/A	N/A	N/A	N/A
MCC-L006T	72	F	Ad, NOS	IA	Surgical Resection	10	30	Moffitt	EGFR (8%)	NP	No	N/A	N/A	N/A	N/A
MCC-L009T	76	F	Ad (mixed subtypes)	IIIA	Surgical Resection	40	23	Moffitt	KRAS (19%)	NP	No	N/A	N/A	N/A	N/A
MCC-L011T	74	M	Ad, NOS	IIIA	Surgical Resection	35	28	Moffitt	KRAS (15%)	NP	No	N/A	N/A	N/A	N/A
MCC-L014T	75	M	SCC, NOS	IB	Surgical Resection	60	16	Moffitt	PTEN (4%)/ TP53 (19%)	NP/NP/NP	No	N/A	N/A	N/A	N/A
MCC-L018T	79	M	Ad NOS	IIIA	Surgical Resection	55	34	Moffitt	KRAS (30%)/APC (13%)/TP53 (14%)	NP/NP/NP	No	N/A	N/A	N/A	N/A
MCC-L019T	69	M	Ad, NOS	IIA	Surgical Resection	75	26	Moffitt	KRAS (56%)	NP	No	N/A	N/A	N/A	N/A
MCC-L020T	82	F	Ad, NOS	IB	Surgical Resection	30	18	Moffitt	KRAS (13%)	NP	No	N/A	N/A	N/A	N/A
MCC-L026T	69	F	Large cell Ca.	IIIA	Surgical Resection	60	15	Moffitt	KRAS (9%)	NP	No	N/A	N/A	N/A	N/A
SA3	78	F	Ad	IA	Surgical Resection	50	18	Yale	EGFR (N/A)	N/A	Tumor/normal/CRC cultured tumor specimen	NP	HRAS (6%)	Normal	Diploid
SA6	60	M	SCC	IIB	Surgical Resection	30	20	Yale	N/A	N/A	No	N/A	N/A	Normal	N/A
SA8	85	M	SCC	IIB	Surgical Resection	N/A	20	Yale	N/A	N/A	No	N/A	N/A	Normal	N/A
SA9	84	M	SCC	IIB	Surgical Resection	N/A	18	Yale	N/A	N/A	No	N/A	N/A	Normal	N/A
SA11	60	F	Ad	IIB	Surgical Resection	N/A	22	Yale	N/A	N/A	No	N/A	N/A	Normal	N/A
SA14	68	F	MIXED	IB	Surgical Resection	35	22	Yale	KRAS (N/A)	N/A	No	N/A	N/A	Normal	N/A
SA15	59	F	SCC	IIA	Surgical Resection	40	20	Yale	N/A	N/A	No	N/A	N/A	Normal	N/A
SA33	89	M	SCC	IIIA	Surgical Resection	38	19	Yale	N/A	N/A	Tumor/normal/CRC cultured tumor specimen	Notch1(31%),TP53 (37%)	NP	Normal	Diploid
SA45	72	M	SCC	IIA	Surgical Resection	75	16	Yale	N/A	N/A	Tumor/normal/CRC cultured tumor specimen	PTEN (12%), RET (13%), RB1 (1%)	NP	Normal	Diploid
SA59	32	F	Typical Carcinoid	IB	Surgical Resection	70	18	Yale	N/A	N/A	Tumor/normal/CRC cultured tumor specimen	N/A	NP	Normal	Diploid
SA60	56	M	SCC	IA	Surgical Resection	20	25	Yale	N/A	N/A	No	N/A	N/A	Normal	N/A
SA70	81	M	SCC	IB	Surgical Resection	40	20	Yale	N/A	N/A	Tumor/normal/CRC cultured tumor specimen	N/A	NP	Normal	Diploid
SA75	58	F	Large cell Ca.	IA	Surgical Resection	35	19	Yale	KRAS (N/A)	N/A	Tumor/normal/CRC cultured tumor specimen	KRAS (33%)	NP	Normal	Diploid
SA76	77	F	Ad	IA	Surgical Resection	40	22	Yale	KRAS (N/A)	N/A	No	N/A	N/A	Normal	N/A
SA77	75	M	Ad	IA	Surgical Resection	77	18	Yale	N/A	N/A	Tumor/normal/CRC cultured tumor specimen	STK11 (64%)	NP	Normal	Diploid
SA80	76	M	Ad	IB	Surgical Resection	30	22	Yale	N/A	N/A	Tumor/normal/CRC cultured tumor specimen	KRAS (27%)	NP	Normal	Diploid
SA83	57	M	Ad	IB	Surgical Resection	25	20	Yale	N/A	N/A	Tumor/normal/CRC cultured tumor specimen	NP	NP	Normal	Diploid
S14-005555	39	M	Ad	IV	Biopsy	80	31	UC	EGFR (N/A)	NP	No	N/A	N/A	N/A	N/A
S13-013209	50	M	Ad	IV	Biopsy	10	18	UC	ALK rearrangement (92%)	Minor fraction	No	N/A	N/A	N/A	N/A
Average	68.7917					46.6667	23.2083
N/A not available; NP: not present/not detected
a mutation deteced in the established cell line
